# Supplementary material for: Inflammatory conditions shape phenotypic and functional characteristics of lung-resident memory T cells in mice
Source: Nat Commun. 2025 Apr 16;16:3612. doi: 10.1038/s41467-025-58931-y (PMC12003732; doi:10.1038/s41467-025-58931-y)
Supplement: Supplementary file 3 — Supplementary Data 1 [file 41467_2025_58931_MOESM3_ESM.xlsx]

## Sheet: Supplementary Data 1
(A) Upregulated genes in the TRM compartment after mucosal immunization										(B) Upregulated genes in the TRM compartment after H1N1 infection
		the pvalue and log2fc was calculated in DESeq2 with default settings										the pvalue and log2fc was calculated in DESeq2 with default settings
	Gene	log2(FC)	-log10(pvalue)			Gene	log2(FC)	-log10(pvalue)			Gene	log2(FC)	-log10(pvalue)			Gene	log2(FC)	-log10(pvalue)
1	Stat1	-1.19322	22.8385		41	Syne3	-1.65746	5.74778		1	Rpl38	0.62972	20.6469		41	Tubb5	0.495393	6.58853
2	Gbp6	-1.87225	17.1375		42	Cpd	-1.38314	5.66811		2	Jun	1.05906	18.7832		42	Gm45552	1.06789	6.58294
3	Capg	-1.58831	17.1025		43	Ppp1r16b	-0.830606	5.66421		3	Rps29	0.534084	17.435		43	Itga4	0.673767	6.55613
4	Nebl	-2.52878	15.8994		44	Eif4g2	-0.515228	5.63214		4	Socs3	1.57345	17.2497		44	Gm26802	2.58075	6.53799
5	Cd44	-1.03377	15.3825		45	H2-Q4	-0.328879	5.6263		5	Plac8	2.74922	16.1121		45	Evl	0.646527	6.52345
6	Igtp	-1.52275	13.8172		46	Cish	-0.693637	5.44036		6	Cd7	1.88791	14.0481		46	Gm10076	0.282984	6.35094
7	Tgtp2	-1.30636	12.7428		47	Rbl2	-0.686911	5.42523		7	Klf2	0.827543	13.1285		47	mt-Nd4l	0.34717	6.28338
8	Lmna	-1.46511	12.1637		48	Ifit1	-1.7383	5.35493		8	Rps28	0.455899	12.8629		48	Car2	2.06198	6.24852
9	Gbp10	-2.89268	11.7346		49	Bst2	-0.586222	5.35185		9	Fos	0.781553	11.853		49	Cst7	0.73182	6.15213
10	Atp2b1	-0.925006	11.474		50	Parp14	-1.01279	5.34413		10	5031425E22Rik	1.04959	11.0675		50	mt-Atp8	0.309214	6.15145
11	Gm42047	-1.72411	11.2089		51	Hlf	-3.11069	5.24896		11	Atp5e	0.478329	11.059		51	Entrep3	0.744695	6.14825
12	Ahnak	-0.534644	10.5776		52	Irgm2	-2.22233	5.21305		12	Cd27	1.20255	10.4195		52	Samd3	2.14945	6.10511
13	Rbpj	-1.30593	10.2536		53	AU020206	-0.674577	5.15243		13	Acp5	1.02351	10.331		53	Gzmk	2.14161	6.10147
14	Plec	-1.04091	10.16		54	Myadm	-1.10909	5.13412		14	Dusp2	1.0434	9.87199		54	Gm2682	0.964886	6.09713
15	Gbp4	-0.947583	9.933		55	Irf9	-0.952256	5.05116		15	Ier3	1.93944	9.82619		55	Sgk1	0.775587	6.07226
16	Irgm1	-1.41016	9.82151		56	Akap13	-0.333798	5.02703		16	Rpl37	0.355522	9.70975		56	Eomes	2.49967	6.06952
17	Zbp1	-1.20083	9.71923		57	Fgl2	-0.894783	5.01874		17	Gramd3	0.767969	9.34525		57	Ly6c2	1.48827	6.00623
18	Plp2	-0.853138	9.19959		58	Lgals1	-0.409631	4.96695		18	Egr1	0.891097	9.17933		58	Zfp36	0.46566	5.96544
19	Pmepa1	-1.34362	9.1976		59	Adam8	-1.13841	4.95607		19	Ier2	0.61128	9.16583		59	Tent5c	1.03792	5.94758
20	Purb	-1.11612	8.97987		60	Smco4	-1.39166	4.94806		20	Rps21	0.328424	9.00311		60	Gzmm	2.87385	5.84278
21	Ly6a	-0.970618	8.79047		61	Malat1	-0.201547	4.93251		21	Ier5	0.691224	8.98023		61	Ppp1r10	0.784192	5.81848
22	Ifit3	-1.87548	8.00338		62	Iigp1	-5.02811	4.92877		22	Xcl1	1.46955	8.39051		62	Cd3d	0.308292	5.81205
23	Septin11	-1.0941	7.98399		63	Gbp2	-0.763084	4.82017		23	Ndufa3	0.916838	8.21167		63	H2aj	0.402214	5.70632
24	Atp2b4	-1.06789	7.83768		64	Nfkb1	-0.696667	4.80732		24	Rpl41	0.427875	8.14233		64	H2bc18	1.43907	5.67515
25	Cxcr6	-0.779126	7.74314		65	Skil	-0.705957	4.7944		25	Hopx	1.20938	8.11945		65	Ppp1r15a	0.458823	5.526
26	Itgae	-1.00128	7.52325		66	Irf8	-1.91782	4.78797		26	Ugcg	1.11724	7.99824		66	Nr4a2	0.995215	5.50832
27	Ctla4	-0.590198	7.11531		67	Fnbp1	-0.548905	4.77688		27	Nsg2	1.87546	7.87389		67	Gm9844	1.03253	5.40611
28	Ankrd12	-0.697832	7.10736		68	Il17re	-5.58371	4.74418		28	Dusp1	0.575368	7.70173		68	Rbis	0.616105	5.33122
29	Hif1a	-0.6903	6.94339		69	Aars	-1.00655	4.73368		29	Tomm6	0.465057	7.62477		69	Nsun6	0.960853	5.27471
30	Il2ra	-1.66345	6.65537		70	Cdh1	-1.00898	4.47759		30	Arl4c	0.756935	7.52804		70	Lcn4	1.70107	5.2684
31	Rtp4	-1.13672	6.44719		71	Gbp2b	-1.9254	4.45512		31	Limd2	0.564179	7.5241		71	Sidt1	1.07801	5.24883
32	Brd1	-1.09667	6.36101		72	Ccnd2	-0.477106	4.44996		32	Pglyrp1	1.22822	7.48655		72	Srsf2	0.489213	5.15778
33	Tiam1	-3.39938	6.28884		73	Gm15987	-3.33519	4.43916		33	H4c18	1.56688	7.39609		73	Sipa1	0.87932	5.09001
34	Isg15	-1.18941	6.1953		74	Ifi203	-0.649237	4.42748		34	C330011M18Rik	2.32595	7.28173		74	Rpl22l1	0.357207	4.98116
35	Diaph1	-0.689974	6.10908		75	Anxa2	-0.503662	4.38333		35	Hcst	0.408177	7.19823		75	Cd69	0.453854	4.89244
36	Niban1	-0.771099	6.00014		76	Arhgap31	-2.93068	4.37959		36	Ifitm10	0.90959	6.85557		76	Rpl39	0.233445	4.84325
37	Ccdc50	-0.876211	5.85508		77	Il2rb	-0.413523	4.31256		37	Rhob	0.819622	6.74751		77	St3gal6	0.696693	4.69366
38	Sema6d	-2.7788	5.84143		78	Crip2	-1.21764	4.23594		38	4833438C02Rik	1.22022	6.7474		78	Sell	1.80113	4.65405
39	Tgtp1	-1.42605	5.80457		79	H2-T23	-0.30712	4.17297		39	Ndufb1	0.752117	6.6698		79	Rasgrp2	0.74986	4.64615
40	Cd40lg	-2.89074	5.79875		80	Itgav	-1.19024	4.13871		40	H4c16	1.71814	6.58949		80	Acap1	0.515871	4.6426
	Gene	log2(FC)	-log10(pvalue)			Gene	log2(FC)	-log10(pvalue)			Gene	log2(FC)	-log10(pvalue)			Gene	log2(FC)	-log10(pvalue)
81	Dusp4	-1.72697	4.06971		121	Krt83	-1.45311	3.32955		81	Ccr7	1.0197	4.60746		121	Gm26740	0.569318	3.72789
82	Rbm3	-0.345139	4.01906		122	Stk24	-0.551255	3.30471		82	Ubald2	0.459701	4.58404		122	Il4ra	0.638668	3.70314
83	Iqgap1	-0.364402	3.98956		123	Sh3pxd2b	-5.04853	3.29817		83	Nfkbid	1.29443	4.57743		123	Neat1	0.470182	3.67464
84	Znrf1	-0.737781	3.97361		124	Lgals3	-0.445933	3.29624		84	Lef1	1.13481	4.46759		124	Ftl1	0.264867	3.63499
85	Runx2	-0.687714	3.95081		125	Rnf19b	-1.06242	3.29348		85	Adrb2	1.42044	4.46291		125	Nrarp	1.90912	3.58476
86	Xist	-0.339432	3.93989		126	Cyld	-0.543215	3.27733		86	Rcn3	2.14039	4.45837		126	Plek	1.31917	3.55831
87	Eif3c	-0.430245	3.90457		127	Lrrn2	-3.55891	3.2699		87	Ifng	0.672338	4.43181		127	Pde2a	1.82194	3.53145
88	Sap18	-0.377641	3.89884		128	Anp32b	-0.310989	3.19277		88	2810013P06Rik	0.853628	4.41972		128	Shisa5	0.257148	3.52231
89	Fndc3a	-0.86228	3.83809		129	Dennd4a	-0.435729	3.19211		89	Cox8a	0.310471	4.39102		129	Slc2a1	0.77085	3.52086
90	Tnfsf11	-1.98771	3.83678		130	Nrp1	-1.28565	3.18		90	Trav10n	4.20861	4.35757		130	Rac2	0.218287	3.51731
91	Mapkapk3	-0.732931	3.83652		131	Bcl2l15	-1.73599	3.15916		91	Stat4	0.528892	4.33656		131	Gimap6	0.391458	3.50291
92	Rwdd1	-0.440308	3.82164		132	Slfn5	-1.19675	3.14695		92	Dgka	0.604373	4.33192		132	Smim27	0.907644	3.49758
93	L1cam	-0.964249	3.79757		133	Synj2	-1.4264	3.10947		93	Sec61g	0.358051	4.24667		133	H3c6	1.08074	3.47169
94	Nlrc5	-0.678104	3.78649		134	Tspan2	-2.24647	3.09897		94	Csk	0.584985	4.24096		134	Gm14029	1.72488	3.4662
95	Ube2l6	-1.763	3.7373		135	Csf1	-1.64608	3.09526		95	Bin2	0.388739	4.22716		135	H1f4	0.533933	3.46344
96	Capn2	-0.648069	3.72265		136	Pag1	-0.586575	3.09289		96	Gm16344	1.81538	4.21624		136	Rnf138	0.494365	3.46187
97	Metrnl	-1.28692	3.68403		137	Lmnb1	-0.672563	3.08773		97	Gm26660	2.79772	4.19175		137	Tmem243	0.673613	3.45101
98	Tnfaip8	-0.651897	3.68276		138	Pik3c2a	-0.85697	3.08731		98	Cd160	2.08812	4.1873		138	Abi3	0.944661	3.44594
99	Serinc3	-0.492943	3.67941		139	Slamf1	-0.940086	3.07894		99	Tcf7	0.785682	4.14083		139	Trbv20	3.61462	3.43268
100	Eif3a	-0.415046	3.62817		140	Chd4	-0.523373	3.07825		100	Sash3	0.548398	4.13		140	Chd3	0.571207	3.42497
101	Kmt2a	-0.764026	3.62296		141	Serpinb1a	-2.7545	3.06556		101	Ccl3	1.03977	4.12165		141	H4c1	1.89566	3.41258
102	Ebpl	-0.543955	3.61704		142	Lnpep	-0.371293	3.06297		102	Frat2	1.15516	4.09256		142	H3c1	1.21638	3.3698
103	Socs2	-1.37812	3.59917		143	Rasgrp1	-0.490477	3.05357		103	Gpr183	0.457217	4.07253		143	Gm35037	1.53385	3.354
104	Akt3	-1.33616	3.57042		144	Mtss1	-2.18981	3.04244		104	Adora2a	1.0979	4.05114		144	Ubac2	0.611386	3.35288
105	Rora	-0.580221	3.53873		145	Ddx46	-0.424978	3.03411		105	Tagap	0.611607	4.03491		145	Vsir	0.550617	3.33528
106	Crip1	-0.31575	3.50927		146	Stk10	-0.375071	3.03133		106	Cblb	0.493198	4.01444		146	Bola2	0.51204	3.2708
107	Myh9	-0.270387	3.50491		147	Nktr	-0.472139	3.02564		107	Gpr18	1.21886	4.00874		147	Borcs8	0.511516	3.26844
108	Samd9l	-0.49625	3.49379		148	Tomm20	-0.363986	3.02488		108	H4c3	1.52108	3.99825		148	Txk	0.872488	3.2618
109	Tdrkh	-1.93615	3.46974		149	Amph	-3.57754	3.02205		109	Wdr95	1.29557	3.95658		149	Crtam	0.681854	3.25274
110	Ptms	-0.660307	3.45688		150	Tox2	-4.4453	2.9859		110	Gimap7	0.625135	3.94474		150	1810041H14Rik	1.57592	3.22919
111	Stat3	-0.498298	3.43796		151	Gars	-0.467266	2.97209		111	Btg2	0.306851	3.9311		151	Clec2i	1.61222	3.22679
112	Rps27rt	-0.57708	3.4349		152	Gbp9	-0.630111	2.95528		112	Nod1	1.23304	3.86987		152	Rps18	0.229801	3.2202
113	Plcb4	-5.03741	3.42554		153	Ramp3	-2.16841	2.94837		113	Dpm3	0.56276	3.85838		153	Hmgn2-ps	0.969902	3.21252
114	Etv6	-1.0284	3.41327		154	Mgat5	-0.949082	2.94089		114	Tmsb10	0.181733	3.84802		154	Mif	0.332186	3.21207
115	Tmem176b	-3.55009	3.37694		155	Ccr4	-3.44615	2.93832		115	Nop10	0.441174	3.80617		155	Ptpn18	0.251927	3.18028
116	Ifngr2	-3.43787	3.3729		156	Ccdc88c	-0.499947	2.93804		116	Fosb	0.508843	3.80099		156	Nfatc1	0.572792	3.17312
117	Vim	-0.304755	3.36217		157	Parp9	-0.813691	2.93482		117	Kcnj8	1.80402	3.79652		157	Myc	0.700759	3.17245
118	Ssh2	-0.452088	3.33991		158	Grap2	-0.339087	2.92797		118	Kdm4d	1.16352	3.77342		158	Esm1	1.19116	3.15464
119	Reep5	-0.394838	3.33814		159	Ldlrad4	-0.81093	2.91711		119	Emc10	0.50599	3.75493		159	Arl5c	1.17374	3.14445
120	Wnk1	-0.521448	3.33792		160	Larp1	-0.71332	2.91464		120	Gm36738	1.15642	3.73288		160	Tbc1d10c	0.338839	3.14242
	Gene	log2(FC)	-log10(pvalue)								Gene	log2(FC)	-log10(pvalue)
161	Rnf213	-0.584691	2.90665							161	Serf2	0.226132	3.14136
162	Mdfic	-0.71648	2.88352							162	Trav1	3.57824	3.13731
173	Ap1s2	-0.651293	2.88008							173	Lyst	0.726894	3.13694
164	Dennd5a	-0.846749	2.87863							164	Ifi27	0.350386	3.1274
165	Tgfbr3	-1.03893	2.8746							165	Scml4	0.721934	3.11444
166	Nek6	-1.12063	2.87139							166	Gtf2b	0.460978	3.11273
167	Gpr15	-2.92267	2.86776							167	Rpl36	0.177584	3.07073
168	Stat2	-1.05513	2.8639							168	Hmgn1	0.8416	3.06747
169	Osbpl3	-0.721065	2.84142							169	Sh2d1a	0.774546	3.05947
170	Havcr2	-2.01558	2.836							170	Ppif	1.04892	3.03307
171	Pafah1b1	-0.378964	2.82953							171	Tcta	1.20826	3.0136
172	Cd274	-0.628861	2.81796							172	Tma7	0.260594	3.00949
173	Ddit4	-0.69776	2.81001							173	Junb	0.22538	3.0077
174	Isg20	-0.673293	2.8092							174	Sult2b1	1.98231	2.98272
175	Lta	-1.05445	2.80449							175	Prrt1	1.2109	2.97271
176	Tpr	-0.308211	2.80347							176	H1f3	0.860059	2.94735
177	Tax1bp1	-0.302725	2.79305							177	Romo1	0.566187	2.94064
178	Tmed2	-0.326531	2.77746							178	Dpp4	0.857854	2.9146
179	Hectd1	-0.435743	2.75888							179	Arl6ip5	0.283117	2.91267
180	Kcnc1	-1.36391	2.75192							180	Klf3	0.726309	2.89535
181	Noct	-1.63552	2.7472							181	Dapk2	1.37674	2.89497
182	Ifit3b	-1.38625	2.74694							182	Slamf7	0.718065	2.87327
183	Cd8a	-0.312125	2.74553							183	Trav6-1	4.49848	2.86782
										184	Gm20186	0.744554	2.84137
										185	Myo1f	0.512697	2.83863
										186	Scand1	0.325942	2.83509
										187	Emp1	0.454093	2.83417
										188	Tbx21	0.633154	2.83195
										189	Gm20069	1.45305	2.79353
										190	Tpst2	0.355423	2.79301
										191	Arhgap4	0.522803	2.79087
										192	Letm2	1.0551	2.78127
										193	H2bc8	1.90156	2.76739
										194	Trav6-2	4.47924	2.76125
										195	Rflnb	1.12896	2.76048
										196	Septin6	0.369217	2.75063
