# Supplementary material for: Inflammatory conditions shape phenotypic and functional characteristics of lung-resident memory T cells in mice
Source: Nat Commun. 2025 Apr 16;16:3612. doi: 10.1038/s41467-025-58931-y (PMC12003732; doi:10.1038/s41467-025-58931-y)
Supplement: Supplementary file 4 — Supplementary Data 2 [file 41467_2025_58931_MOESM4_ESM.xlsx]

## Sheet: Supplementary Data 2
	cells H1N1	VDJ_c (d)	VDJ_j	VDJ_junction_aa	VDJ_v	VJ_c	VJ_j	VJ_junction_aa	VJ_v	mouse	% of H1N1
1	654	TRBC2	TRBJ2-1	CASSDEGQGYAEQFF	TRBV13-3	TRAC	TRAJ18	CAATSRGSALGRLHF	TRAV7D-2	m_4	21.1377
2	145	TRBC2	TRBJ2-1	CASGDAAGNAEQFF	TRBV12-2+TRBV13-2	TRAC	TRAJ12	CAMSGTGGYKVVF	TRAV6-3	m_1	4.68649
3	124	TRBC1	TRBJ1-1	CASSDARENTEVFF	TRBV13-3	TRAC	TRAJ31	CALGNNRIFF	TRAV12-3	m_2	4.00776
4	70 53	TRBC2 (D1) TRBC2 (D1)	TRBJ2-5 TRBJ2-5	CASSSRDRGQDTQYF CASSYRDRGQDTQYF	TRBV17 TRBV17	TRAC TRAC	TRAJ34 TRAJ34	CSAGSSNTDKVVF CSAGTSNTDKVVF	TRAV5-1 TRAV5-1	m_4 m_4	2,262 1,713
5	91	TRBC2	TRBJ2-5	CASSLIGTDQDTQYF	TRBV29	TRAC	TRAJ4	CAIAGSFNKLTF	TRAV13-1	m_4	2.94118
6	79	TRBC1	TRBJ1-1	CASSETDTEVFF	TRBV13-1	TRAC	TRAJ26	CAANNYAQGLTF	TRAV13D-3	m_1	2.55333
7	64	TRBC2	TRBJ2-5	CASSPTDNQDTQYF	TRBV5	TRAC	TRAJ39	CAMREGNNNAGAKLTF	TRAV16N	m_3	2.06852
8	62	TRBC1	TRBJ1-2	CASGDATNSDYTF	TRBV12-2+TRBV13-2	TRAC	TRAJ12	CAMRGTGGYKVVF	TRAV6-3	m_2	2.00388
9	58	TRBC1	TRBJ1-4	CASSLDTFSNERLFF	TRBV19	TRAC	TRAJ47	CALSDLTDYANKMIF	TRAV12N-2	m_4	1.8746
10	43	TRBC1	TRBJ1-2	CASSTGTNSDYTF	TRBV29	TRAC	TRAJ48	CALGYGNEKITF	TRAV6N-7	m_3	1.38979
	cells rAd	VDJ_c (d)	VDJ_j	VDJ_junction_aa	VDJ_v	VJ_c	VJ_j	VJ_junction_aa	VJ_v	mouse	% of rAd
1	349	TRBC2	TRBJ2-3	CASSPGTGDSAETLYF	TRBV17	TRAC	TRAJ37	CAITGNTRKLIF	TRAV13-4-DV7	m_3	15.0756
2	289	TRBC2	TRBJ2-3	CASSPGTGDSAETLYF	TRBV17	TRAC	TRAJ37	CAASATGNTRKLIF	TRAV14N-2	m_3	12.4838
3	75 47	TRBC1 TRBC1	TRBJ1-1 TRBJ1-1	CASSRTDTEVFF CASSDADTEVFF	TRBV13-1 TRBV13-1	TRAC TRAC	TRAJ18 TRAJ18	CAVTSRGSALGRLHF CAVTNRGSALGRLHF	TRAV3-3 TRAV3-3	m_1 m_1	3,240 2,030
4	117	TRBC2	TRBJ2-7	CASSQWDEQYF	TRBV5	TRAC	TRAJ50	CALVPSSSFSKLVF	TRAV6-4	m_3	5.054
5	80	TRBC2	TRBJ2-5	CASSSRDRGGDTQYF	TRBV17	TRAC	TRAJ18	CAVVRGSALGRLHF	TRAV7D-3	m_4	3.45572
6	79	TRBC2	TRBJ2-4	CASSVARADTLYF	TRBV13-3	TRAC	TRAJ34	CAVSYSNTDKVVF	TRAV9N-4	m_2	3.41253
7	59	TRBC2 (D2)	TRBJ2-4	CASSRTGGAPDTLYF	TRBV19	TRAC	TRAJ50	CAAEPSSSFSKLVF	TRAV4-3	m_2	2.5486
8	49	TRBC2 (D1)	TRBJ2-5	CASSSRDWGQDTQYF	TRBV17	TRAC	TRAJ34	CAASPSNTDKVVF	TRAV10D	m_4	2.11663
9	48	TRBC1	TRBJ1-4	CASSLDREGERLFF	TRBV29	TRAC	TRAJ18	CAVTHRGSALGRLHF	TRAV3-3	m_4	2.07343
10	43	TRBC2	TRBJ2-5	CASSPTDNQDTQYF	TRBV5	TRAC	TRAJ39	CAMREGNNNAGAKLTF	TRAV16N	m_3	1.85745
