# Supplementary material for: Inflammatory conditions shape phenotypic and functional characteristics of lung-resident memory T cells in mice
Source: Nat Commun. 2025 Apr 16;16:3612. doi: 10.1038/s41467-025-58931-y (PMC12003732; doi:10.1038/s41467-025-58931-y)
Supplement: Supplementary file 5 — Supplementary Data 3 [file 41467_2025_58931_MOESM5_ESM.xlsx]

## Sheet: Supplementary Data 3
	cells rAd	cells H1N1	VDJ_c (d)	VDJ_j	VDJ_junction_aa	VDJ_v	VJ_c	VJ_1_j	VJ_junction_aa	VJ_v	mouse	% of total
1	32	42	TRBC1	TRBJ1-3	CASSIGEGNTLYF	TRBV19	TRAC	TRAJ31	CALVDNNNRIFF	TRAV6-4	m_2 / m_2	1.368
2	7	17	TRBC2	TRBJ2-5	CASSRRDWGEDTQYF	TRBV17	TRAC	TRAJ34	CAASPSNTDKVVF	TRAV10D	m_3 / m_4	0.444
3	5	5	TRBC2	TRBJ2-7	CASSPDWGDEQYF	TRBV10	TRAC	TRAJ57	CALNQGGSAKLIF	TRAV12N-2	m_2,3 / m_1, 4	0.185
