# Supplementary material for: Inflammatory conditions shape phenotypic and functional characteristics of lung-resident memory T cells in mice
Source: Nat Commun. 2025 Apr 16;16:3612. doi: 10.1038/s41467-025-58931-y (PMC12003732; doi:10.1038/s41467-025-58931-y)
Supplement: Supplementary file 8 — Source Data [file 41467_2025_58931_MOESM8_ESM.xlsx]

## Sheet: Fig. 1 B
# of HA+ Pentamer+ CD8+															# of NP+ Pentamer+ CD8+
					14 dpi															14 dpi
	iv+						iv-									iv+						iv-
rAd	1050	693	847	945	735	476	10654	1806	5642	4725	4081	2429			rAd	1582	1295	1414	1610	931	511	16961	9289	15610	14035	7539	8001
H1N1	196	889	707	525	924	686	4326	5810	11263	4032	3752	4634			H1N1	735	1505	644	812	1162	805	14609	12509	9660	4956	9800	6209
					35 dpi															35 dpi
	iv+						iv-									iv+						iv-
rAd	525	490	287	497	735	847	1827	1085	1099	2058	2499	931			rAd	602	903	616	728	1001	1442	3409	3724	9002	6888	3948	2156
H1N1	644	448	707	560	469	700	1729	1099	210	546	609	938			H1N1	679	462	938	903	672	931	1078	2023	686	1169	721	1477
					100 dpi															100 dpi
	iv+						iv-									iv+						iv-
rAd	91	119	35	35	63	154	147	196	77	42	154	427			rAd	161	217	70	112	98	336	749	525	336	371	448	980
H1N1	77	63	196	196	168	238	210	273	168	140	238	175			H1N1	70	168	224	294	301	231	196	504	147	287	252	245
					150 dpi															150 dpi
	iv+						iv-									iv+						iv-
rAd	28	63	56	14	35	49	42	105	42	28	210	70			rAd	56	119	49	112	56	77	56	483	231	1120	350	385
H1N1		49	70		147	140		77	147		112	77			H1N1		98	105		203	168		147	105		119	42
2-way ANOVA followed by Šídák's multiple comparison test
comparison rAd vs H1N1 (adjusted p-Values)
	time point
Population	14 dpi	35dpi	100 dpi	150 dpi
HA Pent+ iv+	0.9924	0.994	0.269	0.1229
HA Pent+ iv-	0.7988	0.0164	0.8286	0.7616
NP Pent+ iv+	0.9811	0.9852	0.8297	0.8641
NP Pent+ iv-	0.3087	0.0002	0.0066	0.0465

## Sheet: Fig.1 C
HA+ memory subpopoulation
															NP+ memory subpopoulation
					14 dpi															14 dpi
	rAd						H1N1									rAd						H1N1
Teff	21	0	14	7	21	7	21	77	42	56	112	63			Teff	35	70	14	56	7	7	91	224	70	112	119	63
TEM	42	21	35	42	14	21	0	112	42	28	35	21			TEM	70	77	42	35	21	0	7	231	35	140	35	35
TCM	553	469	448	469	378	329	63	413	441	308	532	406			TCM	728	679	721	728	490	245	294	651	357	322	721	392
CD69+ CD103+	3997	392	2240	1575	1232	728	868	637	1407	455	413	616			CD69+ CD103+	5068	2751	4599	4424	2149	2464	2849	2457	2443	763	1617	1155
CD69+ CD103-	672	259	518	364	329	266	553	525	1120	595	336	574			CD69+ CD103-	994	910	1414	651	322	378	1932	1393	861	609	896	728
CD69- CD103+	3220	378	1029	1148	868	532	882	679	1225	483	350	546			CD69- CD103+	5635	2380	4060	4536	2289	2828	2716	1792	1834	455	1736	777
					35 dpi															35 dpi
	rAd						H1N1									rAd						H1N1
Teff	28	35	0	21	21	28	28	21	35	28	105	21			Teff	14	49	35	28	56	28	0	21	49	56	161	21
TEM	14	0	0	21	21	7	28	35	7	14	14	21			TEM	7	21	28	7	56	14	35	28	91	35	7	56
TCM	245	315	182	336	441	483	434	322	504	350	252	511			TCM	315	560	308	448	553	441	427	287	616	553	329	644
CD69+ CD103+	301	126	182	385	483	56	154	70	7	84	63	56			CD69+ CD103+	1260	1001	3857	2821	1029	665	105	252	42	70	84	77
CD69+ CD103-	133	84	98	175	189	77	119	49	7	28	28	35			CD69+ CD103-	91	161	343	259	217	98	84	84	35	84	21	84
CD69- CD103+	308	231	315	448	511	168	196	196	28	56	119	147			CD69- CD103+	903	1001	2779	1778	924	511	175	539	84	168	126	231
					100 dpi															100 dpi
	rAd						H1N1									rAd						H1N1
Teff	0	7	0	0	0	7	0	7	14	0	7	0			Teff	0	7	0	0	0	7	14	7	0	7	0	7
TEM	0	14	0	0	14	14	0	0	0	7	7	21			TEM	14	21	14	0	0	28	0	14	7	21	7	21
TCM	14	7	0	0	0	21	28	21	28	14	21	35			TCM	21	21	0	28	7	49	21	35	49	70	42	35
CD69+ CD103+	7	0	7	14	7	77	14	0	7	0	0	14			CD69+ CD103+	84	91	7	14	84	35	0	14	0	7	0	21
CD69+ CD103-	0	14	0	7	7	42	21	21	0	14	14	14			CD69+ CD103-	49	7	21	7	21	49	14	42	7	14	14	7
CD69- CD103+	21	21	0	14	35	126	28	56	7	7	7	14			CD69- CD103+	343	238	133	175	196	378	14	49	7	28	28	7
					150 dpi															150 dpi
	rAd						H1N1									rAd						H1N1
Teff	0	7	0	0	0	0		7	0		0	0			Teff	0	0	0	0	0	0		0	7		7	0
TEM	0	14	0	0	0	0		0	14		14	21			TEM	14	7	0	7	0	0		14	21		14	0
TCM	0	35	28	7	21	14		21	42		42	70			TCM	7	49	7	21	7	14		14	14		35	70
CD69+ CD103+	0	0	0	0	28	28		0	7		0	0			CD69+ CD103+	14	133	42	364	56	49		0	0		0	0
CD69+ CD103-	14	0	0	0	35	7		0	0		0	0			CD69+ CD103-	0	21	21	70	7	56		7	0		0	0
CD69- CD103+	14	21	0	0	49	0		7	7		7	0			CD69- CD103+	14	105	91	518	147	126		21	0		7	0

## Sheet: Fig 2
ICS Day 35 HA-stimulated; iv- CD8+ cells (% )																ICS Day 35 NP-stimulated; iv- CD8+ cells (% )
														Mann-Whitney																Mann-Whitney
		rAd						H1N1						p-Value				rAd						H1N1						p-Value
CD107a-	IFNγ	0.26	0	0.249	0.204	0.081	0.108	0.23	0.073	0.089	0.2	0.56	0.378	0.5887		CD107a-	IFNγ	0.92	0.664	3.104	2.096	0.412	0.31	0.273	0.705	0.5	0.77	0.561	0.629	0.3939
	IL-2	0.224	0.018	0.139	0.049	0.133	0.113	0.12	0.066	0.089	0.1	0.005	0.038	0.2403			IL-2	0.302	0.56	1.211	0.868	0.311	0.368	0.159	0.178	0.088	0.309	0.091	0.235	0.0043
	TNFα	0.414	0.018	0.436	0.221	0.24	0.137	0.04	0.073	0	0.2	0.16	0.038	0.0931			TNFα	0.892	0.933	2.931	1.648	0.642	0.46	0.273	0.451	0	0.6	0.091	0.238	0.0043
CD107a+	IFNγ	0.02	0.054	0.028	0.16	0.062	0.028	1.4	0.391	0.089	0.31	0.332	0.24	0.0043		CD107a+	IFNγ	0.36	0.222	1.107	0.775	0.22	0.197	0.315	0.544	0.71	0.918	0.72	0.63	0.3939
	IL-2	0.081	0	0.056	0.115	0.019	0.084	1	0.193	0.089	0.1	0.25	0.16	0.0087			IL-2	0.2	0.16	0.741	0.587	0.238	0.13	0.117	0.274	0.53	0.509	0.45	0.316	0.8182
	TNFα	0.041	0.018	0.056	0.113	0.038	0.056	1.24	0.259	0.089	0.31	0.332	0.24	0.0043			TNFα	0.322	0.202	0.938	0.668	0.24	0.197	0.198	0.41	0.71	0.8	0.72	0.496	0.3939
ICS Day 35 HA-stimulated; iv+ CD8+ cells (% )																ICS Day 35 NP-stimulated; iv+ CD8+ cells (% )
														Mann-Whitney																Mann-Whitney
		rAd						H1N1						p-Value				rAd						H1N1						p-Value
CD107a-	IFNγ	0.051	0.028	0.17	0.02	0.193	0	0.275	0.045	0	0	0.04	0	0.4978		CD107a-	IFNγ	0.09	0.09	0.49	0.25	0.101	0.38	0.312	0.067	0.241	0.31	0	0.26	0.6667
	IL-2	0.108	0.056	0.033	0	0.033	0.024	0.005	0	0	0.1	0	0.053	0.3312			IL-2	0.004	0.032	0.2	0.115	0.031	0.12	0	0.062	0.03	0.1	0	0.13	0.3701
	TNFα	0.059	0.085	0.033	0	0.033	0.024	0.125	0.067	0	0	0	0.052	0.8571			TNFα	0.197	0.152	0.2	0.173	0.074	0.3	0.002	0.187	0.091	0	0.004	0.005	0.026
CD107a+	IFNγ	0.051	0	0	0.026	0.16	0	0.32	0.19	0.066	0.561	0	0.106	0.0693		CD107a+	IFNγ	0.141	0.03	0.207	0.225	0.031	0.215	0.264	0.63	0.301	0.911	0.035	0.443	0.026
	IL-2	0	0	0	0	0	0	0.16	0	0.033	0.051	0	0.053	0.0606			IL-2	0.047	0.03	0.068	0.085	0	0.15	0.114	0.19	0.061	0.151	0	0.13	0.2554
	TNFα	0	0.028	0	0.026	0	0	0.32	0.19	0.033	0.461	0.033	0.106	0.0022			TNFα	0.094	0.03	0.102	0.253	0.031	0.304	0.226	0.502	0.301	0.561	0.035	0.38	0.0931

## Sheet: Fig.5 
HA+ Pent+ CD8 T-cells (Fig.5A)																				Mann-Whitney test (exact P-Values)
																				rAd	H1N1
		rAd								H1N1										(-H3N2) vs (+H3N2)	(-H3N2) vs (+H3N2)
- H3N2	Teff	7	7	0	0	0	14			7	7	28	7	7	0				Teff	0.9251	0.2016
	TEM	0	14	0	0	14	14			7	7	7	7	14	21				TEM	0.3753	0.0775
	TCM	21	28	21	28	14	63			42	28	56	70	70	63				TCM	0.8758	0.2797
	CD69+ CD103+	7	0	7	14	7	77			21	0	7	0	0	14				CD69+ CD103+	0.5574	0.3601
	CD69+ CD103-	0	14	0	7	7	42			21	21	0	21	14	14				CD69+ CD103-	0.4985	0.8141
	CD69- CD103+	21	21	0	14	35	126			21	56	7	0	7	14				CD69- CD103+	0.4279	0.0956
+ H3N2	Teff	0	0	7	7	7	0	14	7	0	7	0		0	7	14	0
	TEM	0	0	0	0	0	7	14	7	0	0	0		0	0	49	7
	TCM	21	0	0	14	35	70	84	189	0	7	21		21	35	329	217
	CD69+ CD103+	0	7	0	7	0	7	21	63	0	7	14		35	7	14	14
	CD69+ CD103-	35	0	7	0	21	14	21	35	7	7	14		28	35	14	7
	CD69- CD103+	28	35	7	7	35	35	70	238	14	28	14		21	77	70	21
																				Mann-Whitney test (exact P-Values)
NP+ Pent+ CD8 T-cells (Fig.5B)																				rAd	H1N1
																				(-H3N2) vs (+H3N2)	(-H3N2) vs (+H3N2)
		rAd								H1N1									Teff	0.0097	0.0012
- H3N2	Teff	7	14	0	0	21	21			7	21	7	21	7	7				TEM	0.0103	0.0012
	TEM	14	21	14	0	0	35			0	14	7	21	7	21				TCM	0.001	0.0012
	TCM	42	70	21	49	28	133			35	56	84	98	98	70				CD69+ CD103+	0.0007	0.0012
	CD69+ CD103+	84	91	7	14	77	42			0	14	0	7	0	21				CD69+ CD103-	0.0007	0.0023
	CD69+ CD103-	49	7	21	7	21	49			21	42	7	14	21	7				CD69- CD103+	0.0007	0.0012
	CD69- CD103+	329	231	133	175	196	385			14	49	7	28	35	7
+ H3N2	Teff	42	14	14	63	70	91	63	112	77	91	182		133	105	91	91
	TEM	28	42	7	56	112	119	154	112	98	168	266		378	287	364	238
	TCM	217	371	133	308	602	567	728	1176	231	315	784		686	910	1316	756
	CD69+ CD103+	378	427	266	504	896	1267	630	1295	35	189	154		133	182	147	84
	CD69+ CD103-	175	189	224	154	266	448	623	532	35	133	119		161	126	175	49
	CD69- CD103+	1603	2268	1036	2247	6461	5530	3381	6209	210	777	798		791	1239	1008	665
HA+ react CD8 T-cells iv- (%) (Fig.5C, top panel)																				Mann-Whitney test (exact P-Values)
																				rAd	H1N1
		rAd								H1N1										(-H3N2) vs (+H3N2)	(-H3N2) vs (+H3N2)
- H3N2	CD107a	0.42	0	0	0.53	0	0.48			0	0.01	0	0	0.28	0.64				CD107a	0.8751	0.8922
	IFNγ	0.16	0	0	0.25	0	0			0.17	0.11	0	0.83	0.42	1.29				IFNγ	0.017	0.5583
	IL-2	0.396	0.33	0.02	0.23	0.04	0.38			0.47	0.02	0.01	0.03	0.19	0.54				IL-2	0.0083	0.292
	TNFα	0.16	0.07	0.1	0.62	0.65	0.47			0.35	0.31	0.16	0	0.13	0.82				TNFα	0.0629	0.3089
+ H3N2	CD107a	0	0.38	0.83	0	0.09	0.05	0	0.11	0	0	0.28		0.28	0	0.4	0.05
	IFNγ	0.57	0.51	0.26	0.13	0.06	0.48	0.04	0.33	0.45	0.07	0.18		0.03	0.1	0.89	0.11
	IL-2	0	0	0.25	0	0	0	0	0.07	0.1	0	0.08		0.17	0	0.22	0
	TNFα	0	0.22	0.19	0	0	0.16	0.02	0.08	0.234	0	0.22		0	0.05	0.56	0
HA+ react CD8 T-cells iv+ (%) (Fig.5C, bottom panel)																				Mann-Whitney test (exact P-Values)
																				rAd	H1N1
		rAd								H1N1										(-H3N2) vs (+H3N2)	(-H3N2) vs (+H3N2)
- H3N2	CD107a	0	0	0.39	0.47	0.11	0			0	0.25	0.15	0.21	0.31	0.75				CD107a	0.7702	0.0326
	IFNγ	0	0	0	0	0.02	0			0.27	0.18	0.22	0.35	0.3	0.05				IFNγ	0.1329	0.2786
	IL-2	0.03	0	0	0	0.1	0			0.3	0	0.23	0.06	0	0.34				IL-2	0.0413	0.4575
	TNFα	0	0	0	0	0.01	0.11			0.29	0.01	0	0.29	0.02	0.11				TNFα	0.1958	0.803
+ H3N2	CD107a	0	0.17	0.42	0.68	0.04	0	0.29	0	0.22	0	0		0	0	0.13	0
	IFNγ	0	0.14	0	0	0.25	0.21	0.13	0	0.23	0.34	0.02		0.08	0	0	0.28
	IL-2	0.01	0.16	0	0.28	0.15	0.11	0.05	0.03	0.3	0.03	0.04		0.11	0	0.02	0
	TNFα	0.12	0.08	0	0.02	0.19	0	0.381	0	0.32	0.1	0		0	0.316	0.15	0.06
NP+ react CD8 T-cells iv- (%) (Fig.5D, top panel)																				Mann-Whitney test (exact P-Values)
																				rAd	H1N1
		rAd								H1N1										(-H3N2) vs (+H3N2)	(-H3N2) vs (+H3N2)
- H3N2	CD107a	0.68	0.49	0.34	0.7	0.32	1.01			0.23	0.33	0	0	0.73	0.23				CD107a	0.0007	0.0012
	IFNγ	0.49	0.93	0.24	0.74	1.63	1.1			0.42	0.09	0.39	0.84	0.72	0.24				IFNγ	0.0007	0.0012
	IL-2	0.726	0.43	0.23	0.58	0.76	1.26			0.29	0.21	0.36	0.26	0.21	0.24				IL-2	0.0007	0.0012
	TNFα	0.55	0.58	0.37	1.1	0.96	1.81			0.25	0.39	0.38	0.26	0.45	0.44				TNFα	0.0007	0.0012
+ H3N2	CD107a	5.49	7.25	5.29	3.97	6.17	4.96	2.93	4.59	3.39	3.05	2.32		5.13	5.82	3.48	7.29
	IFNγ	12.56	15.05	14.51	9.04	12.4	10.38	7.87	9.61	5.76	5.65	4.75		7.27	9.76	3.38	9.24
	IL-2	5.27	6.41	7.8	3.21	5.33	3.94	3.42	4.03	3.29	2.37	2.18		4.06	5.49	1.93	3.23
	TNFα	9.45	11.24	11.97	6.4	9.11	7.48	6.33	6.83	4.814	4.02	3.23		5.42	7.38	2.8	6.87
NP+ react CD8 T-cells iv+ (%) (Fig.5D, bottom panel)																				Mann-Whitney test (exact P-Values)
																				rAd	H1N1
		rAd								H1N1										(-H3N2) vs (+H3N2)	(-H3N2) vs (+H3N2)
- H3N2	CD107a	0.29	0.03	0.7	1.03	0	0.29			0	0.1	0.67	0.77	0.68	0.52				CD107a	0.0007	0.0012
	IFNγ	0.02	0	0.3	0.34	0.19	0.34			0.19	0.32	0.46	0.4	0.03	0				IFNγ	0.0007	0.0012
	IL-2	0	0.02	0.08	0.44	0	0			0.08	0.15	0.36	0.26	0	0.34				IL-2	0.0007	0.0012
	TNFα	0.03	0	0	0.72	0	0.43			0.2	0.52	0.23	0.31	0.13	0.13				TNFα	0.0007	0.0012
+ H3N2	CD107a	2.27	2.45	2.71	3.74	8.04	4.2	2.99	5.37	6.04	4.1	3.76		8.02	10.42	2.5	6.55
	IFNγ	2.98	3.38	3.63	4.79	9.93	5.48	4.31	6.58	6.48	5.58	5.05		8.33	10.98	2.78	7.15
	IL-2	0.68	1.01	1.21	0.79	2.15	1.14	0.88	1.33	1.38	1.13	0.87		1.86	3.16	0.75	1.14
	TNFα	2.24	2.67	2.94	3.59	7.57	4.31	3.331	4.99	5.91	3.98	4.12		6.87	10.316	2.71	6.4

## Sheet: Fig. 4
																		2- way ANOVA plus Tukey's multiple comparisons test
Neutralizing Capacity against H3N2 (4B)																		rAd					Adj P-Value
																		pre chall. vs. 2 weeks p.i.					0.0571
	rAd								H1N1									pre chall. vs. 6 weeks p.i.					<0,0001
pre challenge	0	0	0	0	0	0	0	0	0	0	0	0	0	0	0	0		2 weeks p.i. vs. 6 weeks p.i.					0.0041
2 weeks p.i.	160	320	160	320	320	320	160	320	80	320	160	80	80	80	80	160
6 weeks p.i.	320	640	640	640	640	1280	640	320	320	1280	320	640	320	640	1280	1280		H1N1
																		pre chall. vs. 2 weeks p.i.					0.4594
																		pre chall. vs. 6 weeks p.i.					<0,0001
Weight monitoring Challeng H3N2, % of initial weight (4C)																		2 weeks p.i. vs. 6 weeks p.i.					<0,0001
																					2- way ANOVA plus Tukey's multiple comparisons test
day p.i.	naive				rAd-HA/NP + rAd-IL-1b								H1N1									day p.i.	naive vs rAd	naive vs H1N1	rAd vs H1N1
0	100	100	100	100	100	100	100	100	100	100	100	100	100	100	100	100	100	100	100	100		0	>0,9999	>0,9999	>0,9999
1	98.5611	98.2759	97.9508	98.3936	96.8379	100.402	98.2533	99.2395	99.187	92.0152	103.252	96.6418	97.5207	99.5614	98.3193	101.219	99.5745	100.889	97.0037	100		1	0.9989	0.7918	0.6705
2	96.4029	93.1034	91.8033	93.1727	96.8379	99.5984	98.2533	99.2395	98.374	87.0722	99.187	95.8955	93.8016	98.6842	98.3193	99.187	95.7447	100	95.1311	99.5918		2	0.083	0.0234	0.8094
3	87.4101	82.7586	84.4262	85.5422	96.4427	96.7871	94.7598	98.0989	93.4959	84.7909	94.3089	91.4179	89.2562	92.5439	90.7563	94.3089	92.766	98.2222	91.7603	93.8775		3	<0,0001	<0,0001	0.7738
4	87.0504	82.7586	82.7869	84.739	92.4901	92.3695	87.3362	91.2548	90.2439	87.9668	86.2205	89.5522	90.4959	92.5439	90.7563	95.1219	93.1915	98.2222	93.633	91.8367		4	0.0012	<0,0001	0.0107
5	85.9712	82.7586	82.377	82.7309	88.9328	87.9518	87.3362	91.2548	89.8374	85.4772	85.0394	87.3134	87.6033	89.0351	91.1765	94.7155	93.1915	98.2222	91.3858	90.2041		5	0.0089	<0,0001	0.0029
6	81.6547	79.3103	80.3279	77.1084	88.1423	94.3775	92.1397	93.9163	95.5285	93.7759	92.126	92.1642	92.562	92.9825	92.0168	97.561	94.8936	98.2222	92.5094	91.4286		6	<0,0001	<0,0001	0.5568
7	76.6187	75.8621	73.7705	73.8956	94.8617	99.1968	97.3799	96.1977	97.9675	97.9253	93.3071	96.2686	92.9752	94.7368	92.8571	95.935	96.5957	100	93.633	94.6939		7	<0,0001	<0,0001	0.4511
8	74.4604	71.5517	70.4918	70.2811	97.2332	97.992	98.2533	96.1977	98.7805	101.245	95.2756	98.5075	96.6942	98.6842	94.5378	99.187	97.0213	99.5556	90.6367	96.7347		8	<0,0001	<0,0001	0.5292
9					95.2569	98.7952	96.9432	95.4373	95.1219	97.5104	93.3071	96.2686	94.6281	97.807	94.958	96.748	97.4468	99.1111	90.6367	97.9592		9	<0,0001	<0,0001	0.9975
10					96.8379	99.1968	98.2533	97.3384	97.561	98.7552	95.2756	97.0149	98.3471	98.6842	94.5378	100.406	99.1489	102.222	92.1348	97.1429		10			>0,9999
11																						11
12					94.8617	95.5823	96.0699	96.9582	96.3415	97.9253	94.4882	98.1343	97.5207	98.6842	95.3782	99.187	97.0213	100	91.0112	95.102		12			>0,9999
13																						13
14					96.8379	97.1887	95.6332	96.1977	96.3415	98.3402	94.4882	99.2537	95.8678	99.1228	95.7983	99.5935	98.7234	99.5556	92.5094	97.1429		14			>0,9999
15																						15
16					94.4664	98.3936	95.6332	96.1977	96.3415	97.0954	95.2756	100.746	93.8016	96.9298	97.479	100.813	97.4468	98.2222	92.5094	97.9592		16			>0,9999
17																						17
18					100	101.205	99.1266	96.1977	96.748	102.905	96.8504	101.866	93.3884	102.193	98.3193	104.878	97.4468	98.2222	95.5056	98.3674		18			>0,9999
19																						19
20					100	98.3936	97.3799	101.521	96.748	105.394	95.2756	101.119	95.8678	105.263	96.6387	102.032	97.8723	98.2222	93.633	98.3674		20			>0,9999
21																						21
22																						22
23					100.79	100.402	98.2533	100.38	97.561	103.734	96.8504	98.8806	96.6942	105.263	95.7983	98.374	97.4468	98.6667	94.0075	99.5918		23			>0,9999
24																						24
25					100	98.3936	100.437	101.901	101.219	103.734	100	101.119	99.1736	100.877	98.7395	100.813	99.1489	100.889	96.6292	100.816		25			>0,9999
Pulse-oximetry (% 02 saturation)											one-way ANOVA followed by Tukey’s multiple comparison test
											Adj. P Values
	3 days post inf.			6 days post inf.			8 days post inf.						3dpi	6dpi	8dpi
	naive	rAd	H1N1	naive	rAd	H1N1	naive	rAd	H1N1		naive vs. rAd		0.5602	0.0008	<0,0001
	96.92	97.65	98.82	90.3	99.38	97.49		95.34	97.32		naive vs. H1N1		0.9543	0.0007	<0,0001
	96.41	97.23	97.11	97.26	95.72	98.04	82.35	98.22	97.61		rAd vs. H1N1		0.6344	0.9898	0.1901
	98.45	98.1	96.31	88.56	95.16	97.35	83.63	97.57	97.66
	98.05	99.12	97.6	85.57	99.37	94.19	81.75	98.55	98.99
		98.46	96.33		96.74	98.45		96.23	98.6
		98.27	98.55		96.45	98.04		95.16	97.22
		97.39	98.09		97.78	97.95		97.73	97.97
		97.7	98.04		97.5	97.94		92.4	96.75

## Sheet: Fig. 6
weight monitoring (% of initial weight, Fig. 6B)																					2- way ANOVA plus Tukey's multiple comparisons test
																					Adj. P Value
days post inf.	naive + RSV						rAd + RSV						H1N1 + RSV							days post inf.	naive vs. rAd	naive vs. H1N1	rAd vs. H1N1
0	100	100	100	100	100	100	100	100	100	100	100	100	100	100	100	100	100	100		0	>0,9999	>0,9999	>0,9999
1	100	99.5434	97.1311	101.25	100.975	100.505	99.5434	97.7578	101.271	98.2979	100.441	99.5851	98.9518	97.8448	94.4238	95.5285	100	100.461		1	0.9599	0.3836	0.5452
2	100	99.5434	94.6721	102.917	102.144	100	101.37	96.861	99.5763	99.5745	99.1189	98.7552	100.21	98.7069	94.7955	93.9024	98.2609	98.1567		2	0.9002	0.2256	0.4436
3	99.1736	99.5434	94.2623	100.417	99.8051	99.4949	103.653	95.5157	98.3051	97.8723	102.203	101.245	101.468	98.7069	97.7695	96.748	99.1304	100.922		3	0.7856	0.9731	0.8989
4	101.24	97.2603	94.6721	100.833	99.4152	98.9899	102.283	93.722	98.3051	97.8723	103.524	98.3402	101.468	99.569	96.2825	98.374	98.2609	102.304		4	0.9827	0.9082	0.9687
5	100.413	97.2603	94.6721	100	100.975	96.9697	104.566	93.722	97.8814	97.4468	103.084	98.7552	101.468	99.1379	94.4238	97.9675	99.5652	100.461		5	0.8409	0.9526	0.9622
6	98.7603	96.347	93.8525	98.75	99.0253	94.9495	102.74	94.1704	99.5763	97.4468	101.322	97.5104	101.468	100	94.4238	97.561	97.3913	101.382		6	0.4528	0.4879	0.9981
7	97.1074	89.4977	91.3934	100	96.2963	97.4747	99.5434	92.8251	98.7288	98.7234	99.1189	97.9253	99.3711	101.724	94.7955	97.9675	99.1304	102.765		7	0.2321	0.0271	0.5997
8	100.413	92.6941	92.2131	100.833	95.9064	97.4747	98.6301	92.3767	97.8814	97.4468	98.6784	98.3402	101.468	102.155	94.7955	99.5935	100	105.991		8	0.9096	0.0235	0.0673
9	100	94.9772	93.4426	100.833	98.2456	99.4949	98.6301	92.3767	101.695	99.5745	98.2379	98.3402	101.468	100.431	94.4238	99.187	100	105.53		9	0.9777	0.2817	0.3842
# of iv- Pentamer+ Cells +/- RSV challenge (Fig. 6 C)																					1- way ANOVA plus Tukey's multiple comparisons test
																					Adj. P Value
	HA-spec. Pent					NP-spec. Pent					M2-spec. Pent										rAd vs H1N1	rAd vs naive	H1N1 vs naive
	- RSV		+ RSV			- RSV		+ RSV			- RSV			+ RSV					HA	- RSV	0.003	n.d.	n.d.
	rAd	H1N1	rAd	H1N1		rAd	H1N1	rAd	H1N1		naive	rAd	H1N1	naive	rAd	H1N1				+ RSV	0.0516	n.d.	n.d.
	6216	192	1168	488		22200	624	14944	736			80	0	5136	9328	4752			NP	- RSV	<0,0001	n.d.	n.d.
	7128	224	1944	432		24800	984	13000	224			32	32	7240	8856	3576				+ RSV	<0,0001	n.d.	n.d.
	4376	728	4680	712		30304	1592	18584	1168			112	120	6136	9840	5960			M2	- RSV	>0,9999	n.d.	n.d.
	3576	192	9232	984		26904	312	23720	608			152	16	3576	8920	5344				+ RSV	<0,0001	0.0001	0.9755
	1856	984	1592	184		16816	496	17352	664			24	40	2592	8280	2624
	5224	448	2616	984		21520	768	17376	1256			152	32	3920	5384	3928
% cytokine + iv-/CD8 + T-cells (Fig. 6D)
																					1- way ANOVA plus Tukey's multiple comparisons test
																					Adj. P Value
	HA-reactive					NP-reactive					M2-reactive										rAd vs H1N1	rAd vs naive	H1N1 vs naive
	- RSV		+ RSV			- RSV		+ RSV			- RSV			+ RSV					HA	- RSV	0.4683	n.d.	n.d.
	rAd	H1N1	rAd	H1N1		rAd	H1N1	rAd	H1N1		naive	rAd	H1N1	naive	rAd	H1N1				+ RSV	0.1821	n.d.	n.d.
		0.09	0.15	0.12			0.49	1.56	0				0.01	2.46	1.51	2.79			NP	- RSV	0.0002	n.d.	n.d.
	0.68	0.03	0.69	0.4		2.49	0.24	1.67	0.21			0	0.02	1.15	1.85	3.04				+ RSV	<0,0001	n.d.	n.d.
	0.48	0.08	0.51	0.08		2.67	0.39	2.27	0.63			0	0.02	2.77	1.3	3.81			M2	- RSV	>0,9999	n.d.	n.d.
	0.29	0.05	1.61	0.69		2.18	0.04	4.3	0.17			0.02	0.03	2.47	1.56	2.82				+ RSV	0.0004	0.0248	0.429
	0.4	0.23	0.34	0.06		2.24	0.37	2.37	0.54			0.08	0	2.3	1.91	2.05
	0.19	0.3	0.47	0.14		1.32	0.33	2.24	0.16			0	0.18	3.01	1.14	2.26

## Sheet: Suppl. Fig.1
Legendplex (all data in pg/ml)
													unpaired t test, Holm-Sidak´s multiple comparison															unpaired t test, Holm-Sidak´s multiple comparison															unpaired t test, Holm-Sidak´s multiple comparison
	IL-1beta												rAd vs. H1N1			CXCL10												rAd vs. H1N1			IFN-alpha												rAd vs. H1N1
dpi	H1N1				rAd				control				Adj. P-Value		dpi	H1N1				rAd				control				Adj. P-Value		dpi	H1N1				rAd				control				Adj. P-Value			TNF
1	66.37	68.01	66.37	52.93	313.56	283.9	287.58	255.2					8e-06		1	351.19	368.98	408.37	304.62	1411.21	1090.23	1394.09	1234.25					9e-05		1	15.36	19.62	18.91	9.72	18.67	12.77	23.65	18.79					0.696799		dpi	H1N1
3	158.01	140.28	205.01	213.1	267.21	264.1	275.81	236.06					0.012095		3	17313	37642.1	81078.3	305161	1443.08	1822.36	1254.87	1493.95					0.390037		3	467.53	418.39	774.62	1065.05	10.89	26.73	21.4	14.65					0.017913		1	17.16	15.24	19.4	15.24
7	170.29		158.71	151.05	833.68	1032.34	704.8	652.14					0.004013		7	40012.7		40635.9	76264.8	106553	106128	75833.9	39486.5					0.395031		7	82.09		207.98	79.23	63.17	66.11	84.38	47.15					0.438373		3	70.83	67.91	103.37	118.71
15	195.56	179.72	105.74	95.21		135.56	174.23	136.34	26.76	26.54	32.27	21.76	0.889949		15	3967.35	3394.48	1863.61	2675.62		2828.79	3605.89	2957.81	350	409.95	345.98	276.16	0.797498		15	16.54	26.26	21.76	15.12		16.54	18.91	16.78	6.47	18.91	9.25	4.3	0.696799		7	387.61		461.27	353.22
																																													15	168	207.67	132.67	162.3
	CXCL1												rAd vs. H1N1			CCL2												rAd vs. H1N1			IFN-beta												rAd vs. H1N1
dpi	H1N1				rAd				control				Adj. P-Value		dpi	H1N1				rAd				control				Adj. P-Value		dpi	H1N1				rAd				control				Adj. P-Value
1	104.17	117.35	132.36	120.15	1535.59	1414.38	1702.96	1387.96					5e-06		1	50.97	49.12	63.41	50.05	341.45	323.78	291.03	282.95					7e-06		1	0	0	0	0	0	0	0	0
3	520.6	535.49	857.87	1015.8	967.02	1493.85	1260.36	1134.12					0.052971		3	499.46	580.61	1158.41	1234.03	459.81	429.44	375.42	334.69					0.099849		3	42.06	67.88	134.2	189.7	0	0	0	0					0.034385
7	215.18		325.4	184.86	1482.45	1432.22	1064.67	1062.32					0.002278		7	1976.17		2595.18	2926.13	755.51	790.44	571.16	642.83					0.00197		7	271.28		229.72	301.44	139.18	187.11	164.79	116.57					0.017414
15	287.11	312.63	136.74	120.38		213.93	278.91	230.1	59.39	62.27	70.69	65.65	0.680073		15	410.46	352.21	204.98	222.35		151.12	155.15	149.82	38.45	40.52	35.89	26.69	0.099849		15	0	109.93	96.6	44.2		0	0	0	0	0	0	0	0.090015
	GM-CSF												rAd vs. H1N1			CCL5												rAd vs. H1N1			IL-10												rAd vs. H1N1
dpi	H1N1				rAd				control				Adj. P-Value		dpi	H1N1				rAd				control				Adj. P-Value		dpi	H1N1				rAd				control				Adj. P-Value
1	30.35	28.95	31.04	23.82	95.6	99.4	90.64	91.39					1e-06		1	468.58	574.5	544.09	528.05	516.58	324.04	450.29	361.55					0.108169		1	23.68	25.893	19.148	16.282	50.886	13.154	35.948	22.302					0.531564
3	60.91	59.92	69.95	89.7	57.57	80.57	80.57	65.83					0.913462		3	866.4	1101.79	1522.91	1875.23	782.11	613.83	702.06	706.6					0.087367		3	31.128	40.214	46.531	78.581	32.788	50.076	48.601	53.164					0.802025
7	95.09		82.21	76.45	79.94	87.81	75.13	74.99					0.663619		7	3088.21		2677.34	4233.21	2433.99	2866.9	3081.6	2328.59					0.199034		7	835.714		1140.33	732.547	236.622	286.317	203.86	185.821					0.005573
15	47.33	69.18	44.98	44.7		22.88	28.95	26.77	18.58	17.64	18.27	12.44	0.048492		15	3696.42	3639.68	3333.01	3299.47		2521.13	2342.09	2749.71	612.52	498.24	731.88	472.55	0.006807		15	112.48	261.558	124.203	139.753		45.42	73.877	56.386	9.739	16.127	10.619	5.883	0.165942
	IL-6												rAd vs. H1N1			IFN-gamma												rAd vs. H1N1			IL-12												rAd vs. H1N1
dpi	H1N1				rAd				control				Adj. P-Value		dpi	H1N1				rAd				control				Adj. P-Value		dpi	H1N1				rAd				control				Adj. P-Value
1	60.46	55.26	67.84	57.73	383.49	389.94	500.23	405.67					4.8e-05		1	1.58	1.75	1.03	1.09	4.86	5.06	6.12	6.36					0.000155		1	1.54	2.29	1.82	1.19	2.39	2.48	13.56	2.44					0.587341
3	1129.32	964.29	1681.89	2060.42	87.91	145.77	144.21	132.4					0.005659		3	688.79	837.03	882.88	1045.03	3.03	7.36	9.16	8.72					9.5e-05		3	6.86	6.75	9.98	8.46	0.78	2.78	12.71	2.29					0.587341
7	932.74		1446.13	730.48	413.16	675.69	381.09	348.66					0.06467		7	4440.97		5984.36	2473.19	2525.97	3832.04	2757.91	2026.58					0.225218		7	20.61		16.34	16.16	2.48	2.98	12.12	4.33					0.034197
15	138.44	203.57	74.78	63.74		39.04	59.37	35.45	8.14	9.66	10.35	8.41	0.10881		15	122.63	151.43	85.47	88.53		177.07	181.58	118.5	1.19	2.31	1.19	0.39	0.225218		15	3.08	7.49	5.74	4.01		2.1	10.99	1.82	2	1.15	2.15	1.37	0.969865
[truncated: 5 more columns]

## Sheet: Suppl. Fig.2 
cellular infiltrates (# of cells)
									unpaired t test, Holm-Sidak´s multiple comparison
alv. Macrophages									rAd vs. H1N1
dpi	rAd				H1N1				Adj. P-Value
1	5888	6004	9352		10031	4495	4976	2516	0.867438
3	2995	3458	2928	3190	17810	21474	10797	3362	0.162477
7	9039	3661	8358	15666	16848	11801		5777	0.867438
15	8862	11799	10439	10966	5027	7983	14282	13211	0.869133
monocytes
dpi	rAd				H1N1				Adj. P-Value
1	807	439	759		779	246	217	276	0.327547
3	1021	1002	882	1036	795	1042	2097	376	0.810554
7	5271	869	4176	542	16010	11160		13765	0.007441
15	2006	1065	1040	2686	4717	4681	2999	1909	0.157822
neutrophils
dpi	rAd				H1N1				Adj. P-Value
1	14521	23166	12680		2089	949	736	911	0.006823
3	21502	17792	13859	16672	866	862	3473	2618	0.000407
7	132780	64206	171619	60647	18411	8466		8682	0.061687
15	895	1465	1166	1419	1144	827	499	91	0.062488
NK cells
dpi	rAd				H1N1				Adj. P-Value
1	7	11	5		19	2	8	1	0.975235
3	44	38	39	45	446	814	1931	460	0.134963
7	119	3705	4587	5069	31222	19769		19023	0.009911
15	4708	2915	3364	3807	5121	4279	1925	2141	0.920646
CD8+ T-cells
dpi	rAd				H1N1				Adj. P-Value
1	1	4	2		5	2	2	0	0.955646
3	57	70	99	91	150	166	207	50	0.215892
7	1063	888	3237	2469	36419	20510		27088	0.004607
15	8918	10127	6014	6721	22433	14396	14067	12616	0.049373
CD4+ T-cells
dpi	rAd				H1N1				Adj. P-Value
1	16	14	18		23	25	27	3	0.822963
3	239	210	323	285	248	592	354	109	0.822963
7	1517	1893	2740	3321	9215	7054		5674	0.016228
15	5934	4772	4676	5254	10569	11321	7752	7857	0.016228
B-cells
dpi	rAd				H1N1				Adj. P-Value
1	21	37	23		96	28	34	22	0.669876
3	90	122	99	116	136	103	200	38	0.729915
7	105	589	2308	1817	11615	8576		8983	0.001486
15	2945	4701	6212	4246	3970	3062	3292	3700	0.483253

## Sheet: Suppl. Fig.5
ICS Day 150 HA-stimulated; iv- CD8+ cells (% )																ICS Day 150 NP-stimulated; iv- CD8+ cells (% )
														Mann-Whitney																Mann-Whitney
		rAd						H1N1						p-Value				rAd						H1N1						p-Value
CD107a-	IFNγ	0.49	0.167	0.065	0.09	0.106	0.3		0	0.168		0.16	0	0.3238		CD107a-	IFNγ	0.766	0.6	0.12	3.523	0.299	0.78		0.29	0.31		0.63	0.25	0.3524
	IL-2	0.13	0.28	0.065	0	0.147	0.15		0.01	0.118		0.25	0	0.5143			IL-2	0.66	0.649	0.161	1.106	0.221	0.69		0	0.064		0.1	0.25	0.0381
	TNFα	0.13	0.234	0	0	0.161	0.15		0	0.059		0.08	0	0.2095			TNFα	0.536	0.469	0.136	1.673	0.26	0.52		0.028	0.13		0.34	0.25	0.0667
CD107a+	IFNγ	0.13	0.033	0	0.126	0.1	0.302		0.023	0.36		0.24	0.56	0.2571		CD107a+	IFNγ	0.136	0.555	0.12	1.1	0.199	0.516		0.057	0.13		0.504	1	0.6095
	IL-2	0.065	0.033	0.022	0.063	0.074	0.076		0.023	0.36		0.16	0.56	0.1714			IL-2	0	0.388	0.14	0.73	0.123	0.346		0.028	0.193		0.42	0.25	>0,9999
	TNFα	0.065	0.033	0	0.063	0.092	0.226		0.023	0.36		0.24	0.28	0.1714			TNFα	0.068	0.47	0.12	0.8	0.123	0.346		0.056	0.13		0.42	0.5	>0,9999
ICS Day 150 HA-stimulated; iv+ CD8+ cells (% )																ICS Day 150 NP-stimulated; iv+ CD8+ cells (% )
														Mann-Whitney																Mann-Whitney
		rAd						H1N1						p-Value				rAd						H1N1						p-Value
CD107a-	IFNγ	0	0	0.031	0.05	0.396	0.028		0.01	0.025		0.179	0.018	0.8571		CD107a-	IFNγ	0.113	0.068	0.031	0.227	0.308	0.031		0.132	0.197		0.247	0.017	0.8667
	IL-2	0	0	0.02	0.02	0.029	0.028		0	0.02		0.024	0.018	0.7667			IL-2	0.062	0.109	0.09	0.096	0.13	0.231		0	0.051		0.175	0	0.1571
	TNFα	0.02	0.036	0.031	0.02	0.087	0.028		0.027	0.025		0.049	0.018	0.5714			TNFα	0.022	0.058	0.031	0.055	0.058	0.031		0.002	0.077		0.152	0.051	0.5524
CD107a+	IFNγ	0.02	0.089	0	0.041	0.058	0		0	0.2		0.332	0.257	0.1714		CD107a+	IFNγ	0.042	0.159	0.124	0.184	0.236	0.184		0.157	0.436		0.3	0.311	0.1048
	IL-2	0	0.018	0	0.061	0.029	0.057		0	0.15		0.212	0.036	0.3476			IL-2	0.021	0.159	0.093	0.147	0.058	0.151		0.126	0.362		0.225	0.157	0.1143
	TNFα	0.02	0.09	0	0.081	0.029	0		0	0.2		0.236	0.127	0.1714			TNFα	0.021	0.159	0.124	0.202	0.116	0.151		0.141	0.41		0.25	0.26	0.0667

## Sheet: Suppl. Fig.7
# of CD44+ CD4+ (Suppl. Fig. 7A)														CD4+ memory subpopoulation (Suppl. Fig. 7B)														CD4+ reactive cells (%) (Suppl. Fig. 7C)
					14 dpi														14 dpi														14 dpi (HA)
	iv+						iv-								rAd						H1N1								iv+						iv-
rAd	10059	8204	8778	8869	5985	6762	45591	20013	41020	32690	26453	25781		CD11a+CD69+CD103+	4844	2303	3675	2660	2079	2429	2674	1673	1624	1302	511	1421		rAd	0	0	0	0.01	0	0	0.09	0	0.06	0.15	0.04	0
H1N1	5614	4417	4851	5397	3437	3556	34230	21623	27846	18585	10647	19726		CD11a+CD69+CD103-	7588	4172	8974	6069	4368	4431	6944	4361	6314	3766	1855	4144		H1N1	0.01	0	0	0	0.01	0	0.01	0.2	0.06	0.05	0.05	0.02
														CD11a+CD69-CD103+	7371	2660	5117	4452	4508	3654	3780	2191	1939	1806	805	1925
														CD11a+CD69-CD103-	25711	10780	23121	19397	15435	15127	20804	13363	17920	11662	7420	12229
					35 dpi									others	14	28	7	7	0	56	7	7	7	14	21	0							35 dpi (HA)
	iv+						iv-																						iv+						iv-
rAd	5005	4970	4655	7784	6867	7224	14133	12621	11907	16947	18746	11403																rAd	0	0.037	0.04	0.01	0	0	0	0.01	0	0.05	0	0
H1N1	3745	4466	4781	3668	5775	3206	5796	8428	3829	3906	7168	7112							35 dpi									H1N1	0	0.003	0.01	0	0	0.006	0.08	0	0.086	0	0	0
															rAd						H1N1
														CD11a+CD69+CD103+	665	588	903	763	1120	623	161	231	161	98	126	175
					100 dpi									CD11a+CD69+CD103-	2156	2317	2121	3101	3584	2401	910	1246	602	728	1561	1288							100 dpi (HA)
	iv+						iv-							CD11a+CD69-CD103+	1435	1064	1127	1330	1883	1029	406	427	126	147	343	329			iv+						iv-
rAd	6041	6741	4634	3913	3570	11144	11683	10269	7315	6041	3885	8533		CD11a+CD69-CD103-	9457	8211	7315	11193	11683	7161	4179	6398	2849	2849	4991	4907		rAd	0.06	0	0.04	0	0.05	0	0.02	0	0.07	0	0.04	0
H1N1	6993	6076	7525	6153	6881	10605	6321	8386	3850	2646	5782	8274		others	63	49	56	42	77	28	7	14	7	7	14	0		H1N1	0	0.02	0	0	0	0.07	0.01	0.05	0	0.01	0.03	0.03
					150 dpi														100 dpi														150 dpi (HA)
	iv+						iv-								rAd						H1N1								iv+						iv-
rAd	11536	12495	7798	11011	11585	8596	8008	8799	16583	6223	27188	11172		CD11a+CD69+CD103+	707	637	392	399	210	539	245	427	112	147	140	427		rAd	0	0.051	0	0.058	0	0	0.014	0.029	0.02	0.033	0.03	0.005
H1N1		10416	8792		13223	11683		13013	5999		8302	4536		CD11a+CD69+CD103-	2478	2282	1652	1120	833	1750	1218	1526	861	609	1071	1981		H1N1		0	0		0	0		0	0.044		0.029	0
														CD11a+CD69-CD103+	861	791	469	406	238	560	378	525	182	84	252	385
														CD11a+CD69-CD103-	7343	6328	4627	4025	2492	5488	4403	5901	2674	1792	4291	5446
														others	35	14	21	7	0	35	7	0	0	0	7	7
2-way ANOVA followed by Šídák's multiple comparison test																																	14 dpi (NP)
comparison rAd vs H1N1 (adjusted p-Values)																													iv+						iv-
																			150 dpi									rAd	0.04	0.03	0.07	0.03	0.08	0.074	0.27	0.46	0.19	0.09	0.24	0.55
	time point														rAd						H1N1							H1N1	0.14	0.09	0.13	0.08	0.04	0.07	0.5	0.79	0.53	0.34	0.37	0.3
Population	14 dpi	35dpi	100 dpi	150 dpi										CD11a+CD69+CD103+	378	476	1036	371	2058	560		490	175		315	147
CD4+CD44+ iv+	0.5746	0.2272	0.5727	0.9828										CD11a+CD69+CD103-	2142	2233	4375	1666	7098	3269		3052	1435		2149	1141
CD4+CD44+ iv-	0.0306	<0,0001	0.2904	0.2378										CD11a+CD69-CD103+	308	609	1162	364	1799	959		455	280		441	266							35 dpi (NP)
														CD11a+CD69-CD103-	4704	5075	9716	3528	15568	5775		8974	4088		5320	2954			iv+						iv-
														others	98	63	49	21	140	105		7	0		14	0		rAd	0.04	0.025	0.18	0.07	0	0	0.14	0.11	0.24	0.44	0.11	0
																												H1N1	0.05	0.045	0.05	0.08	0	0.066	0.18	0.19	0.216	0.31	0.1	0.28
																																	100 dpi (NP)
																													iv+						iv-
																												rAd	0.07	0	0.06	0.07	0.12	0	0.17	0.14	0.13	0.06	0.19	0.06
																												H1N1	0	0	0.02	0.04	0.07	0.09	0.07	0.11	0.05	0.02	0.11	0.22
																																	150 dpi (NP)
																													iv+						iv-
																												rAd	0	0.081	0.005	0.138	0.007	0.06	0.009	0.118	0.11	0.223	0.08	0.118
																												H1N1		0.03	0.04		0.03	0.072		0.08	0.037		0.023	0.053

[truncated: 4 more sheets: Suppl. Fig. 8, Suppl. Fig.9, Suppl. Fig. 10, Suppl. Fig.11]
